# Supplementary material for: Aspartate β-Hydroxylase Is Upregulated in Head and Neck Squamous Cell Carcinoma and Regulates Invasiveness in Cancer Cell Models
Source: Int J Mol Sci. 2024 May 3;25(9):4998. doi: 10.3390/ijms25094998 (PMC11084744; doi:10.3390/ijms25094998)
Supplement: Supplementary file 1 [file ijms-25-04998-s001.zip]

Archive with 1 entries (1 files):
- ijms-2983362-supplementary.pdf
